# Supplementary material for: Aminoglycoside-Modifying Enzymes Are Sufficient to Make Pseudomonas aeruginosa Clinically Resistant to Key Antibiotics
Source: Antibiotics (Basel). 2022 Jul 1;11(7):884. doi: 10.3390/antibiotics11070884 (PMC9312099; doi:10.3390/antibiotics11070884)
Supplement: Supplementary file 1 [file antibiotics-11-00884-s001.zip]

Archive with 2 entries (2 files):
- antibiotics-1756798-supplementary Table S1.xlsx
- antibiotics-1756798-Tables S2, S3, S4, S5, S6.pdf
